# Supplementary material for: A DNA Vaccine Against Proadrenomedullin N-Terminal 20 Peptide (PAMP) Reduces Angiogenesis and Increases Lymphocyte and Macrophage Infiltration but Has No Effect on Tumor Burden in a Mouse Model of Lung Metastasis
Source: Vaccines (Basel). 2025 May 30;13(6):586. doi: 10.3390/vaccines13060586 (PMC12197602; doi:10.3390/vaccines13060586)
Supplement: Supplementary file 1 [file vaccines-13-00586-s001.zip]

Archive with 1 entries (1 files):
- vaccines-3634833-supplementary.pdf
